# Supplementary material for: A predictive patient-specific computational model of coronary artery bypass grafts for potential use by cardiac surgeons to guide selection of graft configurations
Source: Front Cardiovasc Med. 2022 Sep 27;9:953109. doi: 10.3389/fcvm.2022.953109 (PMC9552835; doi:10.3389/fcvm.2022.953109)
Supplement: Supplementary File 1 — An excel file containing 4 worksheets with vessel segment data and relations for non-diseased, stenotic, separate grafting, and composite grafting networks. [file Data_Sheet_1.xlsx]

## Sheet: NON-DISEASED
No.	vesselname	Ru	Rd	L	vesseltype	squeezetype	territory	R1	R2	Ct		Vessel Network Relations (.cfg)
1	AO1	1.47	1.47	0.5	2	0	0	0	0	0		stenoses =
2	AO2	1.47	1.47	0.5	2	0	0	0	0	0		graftings =
3	AA	1.47	1.47	3	2	0	0	0	0	0		trifurcations =
4	INN	0.62	0.62	3	1	0	0	0	0	0
5	ARCH1	1.12	1.12	2	2	0	0	0	0	0		bifurcations =
6	RCC	0.4	0.4	3	1	4	SYSTEMIC	1557.6	11251.5	9.75751e-05		(AO1: AO2, LMCA),
7	RSCA1	0.48	0.48	3	1	0	0	0	0	0		(AO2: AA, RCA_1),
8	RVA	0.2	0.2	13.5	1	4	SYSTEMIC	6970.8	130121	9.1224e-06		(AA: ARCH1, INN),
9	RSCA2	0.47	0.47	0.75	1	0	0	0	0	0		(INN: RCC, RSCA1),
10	RIMA	0.14	0.14	18.2	1	4	SYSTEMIC	17896.6	13959.9	3.9261e-05		(ARCH1: LCC, ARCH2),
11	RSCA3	0.45	0.45	2.5	1	4	SYSTEMIC	1229.53	30543.1	3.9261e-05		(RSCA1: RVA, RSCA2),
12	LCC	0.37	0.37	3	1	4	SYSTEMIC	1822.9	26109.8	4.4746e-05		(RSCA2: RIMA, RSCA3),
13	ARCH2	1.07	1.07	3.9	2	0	0	0	0	0		(ARCH2: LSCA1, DA),
14	DA	0.999	0.999	5.2	2	4	SYSTEMIC	155.733	2091.1	0.000556339		(LSCA1: LVA, LSCA2),
15	LSCA1	0.423	0.423	3	1	0	0	0	0	0		(LSCA2: LIMA, LSCA3),
16	LVA	0.2	0.2	13.5	1	4	SYSTEMIC	6970.8	130020	9.1224e-06		(LMCA: LAD, CIRC),
17	LSCA2	0.407	0.407	0.75	1	0	0	0	0	0		(LAD: LAD1, S1_1),
18	LIMA	0.13	0.13	18.2	1	4	SYSTEMIC	22019.7	25621.7	2.62413e-05		(LAD1: LAD2_1, DIAG),
19	LSCA3	0.38	0.38	2.5	1	4	SYSTEMIC	1727.26	43680.9	2.75404e-05		(LAD2_1: LAD2_2, LAD2_1p),
20	LMCA	0.2906	0.2906	0.669682	1	0	0	0	0	0		(LAD2_2: LAD2_3, LAD2_2p),
21	LAD	0.267105	0.267105	2.29841	1	0	0	0	0	0		(LAD2_3: LAD2_4, LAD2_3p),
22	LAD1	0.20445	0.20445	0.918935	1	0	0	0	0	0		(LAD2_4: LAD3_1, S2_1),
23	LAD2_1	0.202807	0.202807	1.5	1	0	0	0	0	0		(LAD3_1: LAD3_2, LAD3_1p),
24	LAD2_2	0.163538	0.163538	1.2	1	0	0	0	0	0		(LAD3_2: LAD3_3, LAD3_2p),
25	LAD2_3	0.124269	0.124269	1.1	1	0	0	0	0	0		(LAD3_3: LAD3_4, LAD3_3p),
26	LAD2_4	0.085	0.085	0.701125	1	0	0	0	0	0		(LAD3_4: LAD3_5, LAD3_4p),
27	LAD3_1	0.085	0.085	3	1	0	0	0	0	0		(LAD3_5: LAD3_6, LAD3_5p),
28	LAD3_2	0.0797	0.0797	4.36	1	0	0	0	0	0		(S1_1: S1_2, S1_1p),
29	LAD3_3	0.0744	0.0744	3.2	1	0	0	0	0	0		(S2_1: S2_2, S2_1p),
30	LAD3_4	0.0691	0.0691	3.1	1	0	0	0	0	0		(DIAG: D1, D1c_1),
31	LAD3_5	0.0638	0.0638	2.7	1	0	0	0	0	0		(D1: D1a_1, D1b_1),
32	LAD3_6	0.0585	0.0585	2.89967	1	1	LAD	194977	48026.1	5.13857e-06		(D1a_1: D1a_2, D1a_1p),
33	S1_1	0.04585	0.04585	4	1	0	0	0	0	0		(D1a_2: D1a_3, D1a_2p),
34	S1_2	0.0268	0.0268	3.16089	1	3	LAD	1.27974e+06	569818	6.7552e-07		(D1a_3: D1a_4, D1a_3p),
35	S2_1	0.0651	0.0651	2	1	0	0	0	0	0		(D1b_1: D1b_2, D1b_1p),
36	S2_2	0.03515	0.03515	2.84627	1	3	LAD	682274	231443	1.36836e-06		(D1b_2: D1b_3, D1b_2p),
37	DIAG	0.14615	0.14615	0.943827	1	0	0	0	0	0		(D1c_1: D1c_2, D1c_1p),
38	D1	0.14615	0.14615	0.611981	1	0	0	0	0	0		(D1c_2: D1c_3, D1c_2p),
39	D1a_1	0.14935	0.14935	2.3	1	0	0	0	0	0		(CIRC: OM1_1, OM2_1),
40	D1a_2	0.1129	0.1129	3.7	1	0	0	0	0	0		(OM1_1: OM1_2, OM1_1p),
41	D1a_3	0.07645	0.07645	2.9	1	0	0	0	0	0		(OM1_2: OM1_3, OM1_2p),
42	D1a_4	0.04	0.04	2.50922	1	1	LAD	501344	151578	1.91397e-06		(OM1_3: OM1_4, OM1_3p),
43	D1b_1	0.0801	0.0801	4.3	1	0	0	0	0	0		(OM2_1: OM2_2, OM2_1p),
44	D1b_2	0.06005	0.06005	3.7	1	0	0	0	0	0		(OM2_2: OM2_3, OM2_2p),
45	D1b_3	0.04	0.04	2.621	1	1	LAD	501344	151578	1.91397e-06		(OM2_3: OM2_4, OM2_3p),
46	D1c_1	0.0398	0.0398	4.6	1	0	0	0	0	0		(OM2_4: OM2_5, OM2_4p),
47	D1c_2	0.0263	0.0263	2.6	1	0	0	0	0	0		(OM2_5: OM2_6, OM2_5p),
48	D1c_3	0.0128	0.0128	2.25931	1	1	LAD	6.503e+06	6.129e+06	9.90185e-08		(OM2_6: OM2_7, OM2_6p),
49	CIRC	0.09495	0.09495	2.64399	1	0	0	0	0	0		(OM2_7: OM2_8, OM2_7p),
50	OM1_1	0.0703	0.0703	2.9	1	0	0	0	0	0		(RCA_1: RCA_2, RCA_1p),
51	OM1_2	0.0599667	0.0599667	2.2	1	0	0	0	0	0		(RCA_2: RCA1_1, SAN_1),
52	OM1_3	0.0496333	0.0496333	2.1	1	0	0	0	0	0		(RCA1_1: RCA1_2, RCA1_1p),
53	OM1_4	0.0393	0.0393	0.722513	1	1	CIRC	523080	315087	1.49249e-06		(RCA1_2: RCA1_3, RCA1_2p),
54	OM2_1	0.09825	0.09825	2.2	1	0	0	0	0	0		(RCA1_3: RCA2_1, AM_1),
55	OM2_2	0.0906643	0.0906643	1.9	1	0	0	0	0	0		(RCA2_1: RCA2_2, RCA2_1p),
56	OM2_3	0.0830786	0.0830786	3.2	1	0	0	0	0	0		(RCA2_2: RCA2_3, RCA2_2p),
57	OM2_4	0.0754929	0.0754929	2.6	1	0	0	0	0	0		(RCA2_3: PDA_1, PLB_1),
58	OM2_5	0.0679071	0.0679071	2.3	1	0	0	0	0	0		(PDA_1: PDA_2, PDA_1p),
59	OM2_6	0.0603214	0.0603214	2.9	1	0	0	0	0	0		(PDA_2: PDA_3, PDA_2p),
60	OM2_7	0.0527357	0.0527357	1.8	1	0	0	0	0	0		(PDA_3: PDA_4, PDA_3p),
61	OM2_8	0.04515	0.04515	3.00079	1	1	CIRC	373509	210798	2.13915e-06		(PDA_4: PDA_5, PDA_4p),
62	RCA_1	0.2331	0.2331	0.35	1	0	0	0	0	0		(PDA_5: PDA_6, PDA_5p),
63	RCA_2	0.207855	0.207855	0.541535	1	0	0	0	0	0		(PDA_6: PDA_7, PDA_6p),
64	RCA1_1	0.207526	0.207526	1.8	1	0	0	0	0	0		(PLB_1: PLB_2, PLB_1p),
65	RCA1_2	0.209738	0.209738	1.8	1	0	0	0	0	0		(PLB_2: PLB1_1, PLB2_1),
66	RCA1_3	0.21195	0.21195	2.17717	1	0	0	0	0	0		(PLB1_1: PLB1_2, PLB1_1p),
67	RCA2_1	0.1349	0.1349	3.6	1	0	0	0	0	0		(PLB1_2: PLB1a_1, PLB1b_1),
68	RCA2_2	0.14845	0.14845	3.9	1	0	0	0	0	0		(PLB1a_1: PLB1a_2, PLB1a_1p),
69	RCA2_3	0.162	0.162	3.86744	1	0	0	0	0	0		(PLB1b_1: PLB1b_2, PLB1b_1p),
70	PDA_1	0.16965	0.16965	1.5	1	0	0	0	0	0		(PLB1b_2: PLB1b_3, PLB1b_2p),
71	PDA_2	0.149275	0.149275	1.2	1	0	0	0	0	0		(PLB2_1: PLB2_2, PLB2_1p),
72	PDA_3	0.1289	0.1289	3.9	1	0	0	0	0	0		(PLB2_2: PLB2_3, PLB2_2p),
73	PDA_4	0.108525	0.108525	1.9	1	0	0	0	0	0		(SAN_1: SAN_2, SAN_1p),
74	PDA_5	0.08815	0.08815	1.4	1	0	0	0	0	0		(SAN_2: SAN_3, SAN_2p),
75	PDA_6	0.067775	0.067775	1.5	1	0	0	0	0	0		(AM_1: AM_2, AM_1p),
76	PDA_7	0.0474	0.0474	1.27178	1	1	RCA	331326	799092	1.10566e-06		(AM_2: AM_3, AM_2p),
77	PLB_1	0.1145	0.1145	1.1	1	0	0	0	0	0
78	PLB_2	0.1581	0.1581	1.35941	1	0	0	0	0	0
79	PLB1_1	0.1025	0.1025	1.8	1	0	0	0	0	0
80	PLB1_2	0.0442	0.0442	1.89425	1	0	0	0	0	0
81	PLB1a_1	0.0701	0.0701	2.8	1	0	0	0	0	0
82	PLB1a_2	0.04185	0.04185	1.96905	1	1	RCA	449472	1.11315e+06	7.99654e-07
83	PLB1b_1	0.06035	0.06035	1.3	1	0	0	0	0	0
84	PLB1b_2	0.05715	0.05715	2.8	1	0	0	0	0	0
85	PLB1b_3	0.05395	0.05395	3.94741	1	1	RCA	239668	567725	1.54734e-06
86	PLB2_1	0.143	0.143	1.6	1	0	0	0	0	0
87	PLB2_2	0.092825	0.092825	1.9	1	0	0	0	0	0
88	PLB2_3	0.04265	0.04265	1.9196	1	1	RCA	429275	1.05828e+06	8.40069e-07
89	SAN_1	0.0721	0.0721	2.2	1	0	0	0	0	0
90	SAN_2	0.05505	0.05505	2.1	1	0	0	0	0	0
91	SAN_3	0.038	0.038	1.7603	1	2	RCA	566958	1.44133e+06	6.23557e-07
92	AM_1	0.12835	0.12835	2.5	1	0	0	0	0	0
93	AM_2	0.083475	0.083475	2.9	1	0	0	0	0	0
94	AM_3	0.0386	0.0386	2.48623	1	2	RCA	546111	1.38202e+06	6.49538e-07
95	LAD2_1p	0.04	0.04	0.5	1	3	LAD	501344	151578	1.91397e-06
96	LAD2_2p	0.04	0.04	0.5	1	3	LAD	501344	151578	1.91397e-06
97	LAD2_3p	0.04	0.04	0.5	1	3	LAD	501344	151578	1.91397e-06
98	LAD3_1p	0.04	0.04	0.5	1	3	LAD	501344	151578	1.91397e-06
99	LAD3_2p	0.04	0.04	0.5	1	3	LAD	501344	151578	1.91397e-06
100	LAD3_3p	0.04	0.04	0.5	1	3	LAD	501344	151578	1.91397e-06
101	LAD3_4p	0.04	0.04	0.5	1	3	LAD	501344	151578	1.91397e-06
102	LAD3_5p	0.04	0.04	0.5	1	3	LAD	501344	151578	1.91397e-06
103	S1_1p	0.04	0.04	0.5	1	3	LAD	501344	151578	1.91397e-06
104	S2_1p	0.04	0.04	0.5	1	3	LAD	501344	151578	1.91397e-06
105	D1a_1p	0.04	0.04	0.5	1	1	LAD	501344	151578	1.91397e-06
106	D1a_2p	0.04	0.04	0.5	1	1	LAD	501344	151578	1.91397e-06
107	D1a_3p	0.04	0.04	0.5	1	1	LAD	501344	151578	1.91397e-06
108	D1b_1p	0.04	0.04	0.5	1	1	LAD	501344	151578	1.91397e-06
109	D1b_2p	0.04	0.04	0.5	1	1	LAD	501344	151578	1.91397e-06
110	D1c_1p	0.04	0.04	0.5	1	1	LAD	501344	151578	1.91397e-06
111	D1c_2p	0.04	0.04	0.5	1	1	LAD	501344	151578	1.91397e-06
112	OM1_1p	0.06	0.06	0.5	1	1	CIRC	182680	96290.4	4.4746e-06
113	OM1_2p	0.06	0.06	0.5	1	1	CIRC	182680	96290.4	4.4746e-06
114	OM1_3p	0.06	0.06	0.5	1	1	CIRC	182680	96290.4	4.4746e-06
115	OM2_1p	0.06	0.06	0.5	1	1	CIRC	182680	96290.4	4.4746e-06
116	OM2_2p	0.06	0.06	0.5	1	1	CIRC	182680	96290.4	4.4746e-06
117	OM2_3p	0.06	0.06	0.5	1	1	CIRC	182680	96290.4	4.4746e-06
118	OM2_4p	0.06	0.06	0.5	1	1	CIRC	182680	96290.4	4.4746e-06
119	OM2_5p	0.06	0.06	0.5	1	1	CIRC	182680	96290.4	4.4746e-06
120	OM2_6p	0.06	0.06	0.5	1	1	CIRC	182680	96290.4	4.4746e-06
121	OM2_7p	0.06	0.06	0.5	1	1	CIRC	182680	96290.4	4.4746e-06
122	RCA_1p	0.04	0.04	0.5	1	2	RCA	501344	1.2562e+06	7.10162e-07
123	RCA1_1p	0.04	0.04	0.5	1	2	RCA	501344	1.2562e+06	7.10162e-07
124	RCA1_2p	0.04	0.04	0.5	1	2	RCA	501344	1.2562e+06	7.10162e-07
125	RCA2_1p	0.04	0.04	0.5	1	2	RCA	501344	1.2562e+06	7.10162e-07
126	RCA2_2p	0.04	0.04	0.5	1	2	RCA	501344	1.2562e+06	7.10162e-07
127	PDA_1p	0.04	0.04	0.5	1	3	RCA	501344	1.2562e+06	7.10162e-07
128	PDA_2p	0.04	0.04	0.5	1	3	RCA	501344	1.2562e+06	7.10162e-07
129	PDA_3p	0.04	0.04	0.5	1	3	RCA	501344	1.2562e+06	7.10162e-07
130	PDA_4p	0.04	0.04	0.5	1	3	RCA	501344	1.2562e+06	7.10162e-07
131	PDA_5p	0.04	0.04	0.5	1	3	RCA	501344	1.2562e+06	7.10162e-07
132	PDA_6p	0.04	0.04	0.5	1	3	RCA	501344	1.2562e+06	7.10162e-07
133	PLB_1p	0.04	0.04	0.5	1	1	RCA	501344	1.2562e+06	7.10162e-07
134	PLB1_1p	0.04	0.04	0.5	1	1	RCA	501344	1.2562e+06	7.10162e-07
135	PLB1a_1p	0.04	0.04	0.5	1	1	RCA	501344	1.2562e+06	7.10162e-07
136	PLB1b_1p	0.04	0.04	0.5	1	1	RCA	501344	1.2562e+06	7.10162e-07
137	PLB1b_2p	0.04	0.04	0.5	1	1	RCA	501344	1.2562e+06	7.10162e-07
138	PLB2_1p	0.04	0.04	0.5	1	1	RCA	501344	1.2562e+06	7.10162e-07
139	PLB2_2p	0.04	0.04	0.5	1	1	RCA	501344	1.2562e+06	7.10162e-07
140	SAN_1p	0.04	0.04	0.5	1	2	RCA	501344	1.2562e+06	7.10162e-07
141	SAN_2p	0.04	0.04	0.5	1	2	RCA	501344	1.2562e+06	7.10162e-07
142	AM_1p	0.04	0.04	0.5	1	2	RCA	501344	1.2562e+06	7.10162e-07
143	AM_2p	0.04	0.04	0.5	1	2	RCA	501344	1.2562e+06	7.10162e-07

## Sheet: STENOTIC
No.	vesselname	Ru	Rd	L	vesseltype	squeezetype	territory	R1	R2	Ct		Vessel Network Relations (.cfg)
1	AO1	1.47	1.47	0.5	2	0	0	0	0	0		stenosisname = sLAD_1, sOM2_2, sRCA2_1
2	AO2	1.47	1.47	0.5	2	0	0	0	0	0		Ls = 1.6, 1.2, 1.5
3	AA	1.47	1.47	3	2	0	0	0	0	0		%stenosis = 90, 99, 90
4	INN	0.62	0.62	3	1	0	0	0	0	0
5	ARCH1	1.12	1.12	2	2	0	0	0	0	0		stenoses =
6	RCC	0.4	0.4	3	1	4	SYSTEMIC	1557.6	11251.5	9.75751e-05		(LAD_psten: LAD_dsten),
7	RSCA1	0.48	0.48	3	1	0	0	0	0	0		(OM2_2_psten: OM2_2_dsten),
8	RVA	0.2	0.2	13.5	1	4	SYSTEMIC	6970.8	130121	9.1224e-06		(RCA2_1_psten: RCA2_1_dsten),
9	RSCA2	0.47	0.47	0.75	1	0	0	0	0	0
10	RIMA	0.14	0.14	18.2	1	4	SYSTEMIC	17896.6	13959.9	3.9261e-05		graftings =
11	RSCA3	0.45	0.45	2.5	1	4	SYSTEMIC	1229.53	30543.1	3.9261e-05		trifurcations =
12	LCC	0.37	0.37	3	1	4	SYSTEMIC	1822.9	26109.8	4.4746e-05
13	ARCH2	1.07	1.07	3.9	2	0	0	0	0	0		bifurcations =
14	DA	0.999	0.999	5.2	2	4	SYSTEMIC	155.733	2091.1	0.000556339		(AO1: AO2, LMCA),
15	LSCA1	0.423	0.423	3	1	0	0	0	0	0		(AO2: AA, RCA_1),
16	LVA	0.2	0.2	13.5	1	4	SYSTEMIC	6970.8	130020	9.1224e-06		(AA: ARCH1, INN),
17	LSCA2	0.407	0.407	0.75	1	0	0	0	0	0		(INN: RCC, RSCA1),
18	LIMA	0.13	0.13	18.2	1	4	SYSTEMIC	22019.7	25621.7	2.62413e-05		(ARCH1: LCC, ARCH2),
19	LSCA3	0.38	0.38	2.5	1	4	SYSTEMIC	1727.26	43680.9	2.75404e-05		(RSCA1: RVA, RSCA2),
20	LMCA	0.2906	0.2906	0.669682	1	0	0	0	0	0		(RSCA2: RIMA, RSCA3),
21	LAD_1_psten	0.267105	0.267105	0.35	1	0	0	0	0	0		(ARCH2: LSCA1, DA),
22	LAD_1_dsten	0.267105	0.267105	0.348411	1	0	0	0	0	0		(LSCA1: LVA, LSCA2),
23	LAD1	0.20445	0.20445	0.918935	1	0	0	0	0	0		(LSCA2: LIMA, LSCA3),
24	LAD2_1	0.202807	0.202807	1.5	1	0	0	0	0	0		(LMCA: LAD_1_psten, CIRC),
25	LAD2_2	0.163538	0.163538	1.2	1	0	0	0	0	0		(LAD_1_dsten: LAD1, S1_1),
26	LAD2_3	0.124269	0.124269	1.1	1	0	0	0	0	0		(LAD1: LAD2_1, DIAG),
27	LAD2_4	0.085	0.085	0.701125	1	0	0	0	0	0		(LAD2_1: LAD2_2, LAD2_1p),
28	LAD3_1	0.085	0.085	3	1	0	0	0	0	0		(LAD2_2: LAD2_3, LAD2_2p),
29	LAD3_2	0.0797	0.0797	4.36	1	0	0	0	0	0		(LAD2_3: LAD2_4, LAD2_3p),
30	LAD3_3	0.0744	0.0744	3.2	1	0	0	0	0	0		(LAD2_4: LAD3_1, S2_1),
31	LAD3_4	0.0691	0.0691	3.1	1	0	0	0	0	0		(LAD3_1: LAD3_2, LAD3_1p),
32	LAD3_5	0.0638	0.0638	2.7	1	0	0	0	0	0		(LAD3_2: LAD3_3, LAD3_2p),
33	LAD3_6	0.0585	0.0585	2.89967	1	1	LAD	194977	48026.1	5.14397e-06		(LAD3_3: LAD3_4, LAD3_3p),
34	S1_1	0.04585	0.04585	4	1	0	0	0	0	0		(LAD3_4: LAD3_5, LAD3_4p),
35	S1_2	0.0268	0.0268	3.16089	1	3	LAD	1.27974e+06	569818	6.75837e-07		(LAD3_5: LAD3_6, LAD3_5p),
36	S2_1	0.0651	0.0651	2	1	0	0	0	0	0		(S1_1: S1_2, S1_1p),
37	S2_2	0.03515	0.03515	2.84627	1	3	LAD	682274	231443	1.36804e-06		(S2_1: S2_2, S2_1p),
38	DIAG	0.14615	0.14615	0.943827	1	0	0	0	0	0		(DIAG: D1, D1c_1),
39	D1	0.14615	0.14615	0.611981	1	0	0	0	0	0		(D1: D1a_1, D1b_1),
40	D1a_1	0.14935	0.14935	2.3	1	0	0	0	0	0		(D1a_1: D1a_2, D1a_1p),
41	D1a_2	0.1129	0.1129	3.7	1	0	0	0	0	0		(D1a_2: D1a_3, D1a_2p),
42	D1a_3	0.07645	0.07645	2.9	1	0	0	0	0	0		(D1a_3: D1a_4, D1a_3p),
43	D1a_4	0.04	0.04	2.50922	1	1	LAD	501344	151578	1.91447e-06		(D1b_1: D1b_2, D1b_1p),
44	D1b_1	0.0801	0.0801	4.3	1	0	0	0	0	0		(D1b_2: D1b_3, D1b_2p),
45	D1b_2	0.06005	0.06005	3.7	1	0	0	0	0	0		(D1c_1: D1c_2, D1c_1p),
46	D1b_3	0.04	0.04	2.621	1	1	LAD	501344	151578	1.91447e-06		(D1c_2: D1c_3, D1c_2p),
47	D1c_1	0.0398	0.0398	4.6	1	0	0	0	0	0		(CIRC: OM1_1, OM2_1),
48	D1c_2	0.0263	0.0263	2.6	1	0	0	0	0	0		(OM1_1: OM1_2, OM1_1p),
49	D1c_3	0.0128	0.0128	2.25931	1	1	LAD	6.503e+06	6.129e+06	9.8955e-08		(OM1_2: OM1_3, OM1_2p),
50	CIRC	0.09495	0.09495	2.64399	1	0	0	0	0	0		(OM1_3: OM1_4, OM1_3p),
51	OM1_1	0.0703	0.0703	2.9	1	0	0	0	0	0		(OM2_1: OM2_2_psten, OM2_1p),
52	OM1_2	0.0599667	0.0599667	2.2	1	0	0	0	0	0		(OM2_2_dsten: OM2_3, OM2_2p),
53	OM1_3	0.0496333	0.0496333	2.1	1	0	0	0	0	0		(OM2_3: OM2_4, OM2_3p),
54	OM1_4	0.0393	0.0393	0.722513	1	1	CIRC	523080	315087	1.49135e-06		(OM2_4: OM2_5, OM2_4p),
55	OM2_1	0.09825	0.09825	2.2	1	0	0	0	0	0		(OM2_5: OM2_6, OM2_5p),
56	OM2_2_psten	0.0906643	0.0906643	0.35	1	0	0	0	0	0		(OM2_6: OM2_7, OM2_6p),
57	OM2_2_dsten	0.0906643	0.0906643	0.35	1	0	0	0	0	0		(OM2_7: OM2_8, OM2_7p),
58	OM2_3	0.0830786	0.0830786	3.2	1	0	0	0	0	0		(RCA_1: RCA_2, RCA_1p),
59	OM2_4	0.0754929	0.0754929	2.6	1	0	0	0	0	0		(RCA_2: RCA1_1, SAN_1),
60	OM2_5	0.0679071	0.0679071	2.3	1	0	0	0	0	0		(RCA1_1: RCA1_2, RCA1_1p),
61	OM2_6	0.0603214	0.0603214	2.9	1	0	0	0	0	0		(RCA1_2: RCA1_3, RCA1_2p),
62	OM2_7	0.0527357	0.0527357	1.8	1	0	0	0	0	0		(RCA1_3: RCA2_1_psten, AM_1),
63	OM2_8	0.04515	0.04515	3.00079	1	1	CIRC	373509	210798	2.13929e-06		(RCA2_1_dsten: RCA2_2, RCA2_1p),
64	RCA_1	0.2331	0.2331	0.35	1	0	0	0	0	0		(RCA2_2: RCA2_3, RCA2_2p),
65	RCA_2	0.207855	0.207855	0.541535	1	0	0	0	0	0		(RCA2_3: PDA_1, PLB_1),
66	RCA1_1	0.207526	0.207526	1.8	1	0	0	0	0	0		(PDA_1: PDA_2, PDA_1p),
67	RCA1_2	0.209738	0.209738	1.8	1	0	0	0	0	0		(PDA_2: PDA_3, PDA_2p),
68	RCA1_3	0.21195	0.21195	2.17717	1	0	0	0	0	0		(PDA_3: PDA_4, PDA_3p),
69	RCA2_1_psten	0.1349	0.1349	1.7	1	0	0	0	0	0		(PDA_4: PDA_5, PDA_4p),
70	RCA2_1_dsten	0.1349	0.1349	0.4	1	0	0	0	0	0		(PDA_5: PDA_6, PDA_5p),
71	RCA2_2	0.14845	0.14845	3.9	1	0	0	0	0	0		(PDA_6: PDA_7, PDA_6p),
72	RCA2_3	0.162	0.162	3.46744	1	0	0	0	0	0		(PLB_1: PLB_2, PLB_1p),
73	PDA_1	0.16965	0.16965	1.5	1	0	0	0	0	0		(PLB_2: PLB1_1, PLB2_1),
74	PDA_2	0.149275	0.149275	1.2	1	0	0	0	0	0		(PLB1_1: PLB1_2, PLB1_1p),
75	PDA_3	0.1289	0.1289	3.9	1	0	0	0	0	0		(PLB1_2: PLB1a_1, PLB1b_1),
76	PDA_4	0.108525	0.108525	1.9	1	0	0	0	0	0		(PLB1a_1: PLB1a_2, PLB1a_1p),
77	PDA_5	0.08815	0.08815	1.4	1	0	0	0	0	0		(PLB1b_1: PLB1b_2, PLB1b_1p),
78	PDA_6	0.067775	0.067775	1.5	1	0	0	0	0	0		(PLB1b_2: PLB1b_3, PLB1b_2p),
79	PDA_7	0.0474	0.0474	1.27178	1	1	RCA	331326	799092	1.10579e-06		(PLB2_1: PLB2_2, PLB2_1p),
80	PLB_1	0.1145	0.1145	1.1	1	0	0	0	0	0		(PLB2_2: PLB2_3, PLB2_2p),
81	PLB_2	0.1581	0.1581	1.35941	1	0	0	0	0	0		(SAN_1: SAN_2, SAN_1p),
82	PLB1_1	0.1025	0.1025	1.8	1	0	0	0	0	0		(SAN_2: SAN_3, SAN_2p),
83	PLB1_2	0.0442	0.0442	1.89425	1	0	0	0	0	0		(AM_1: AM_2, AM_1p),
84	PLB1a_1	0.0701	0.0701	2.8	1	0	0	0	0	0		(AM_2: AM_3, AM_2p),
85	PLB1a_2	0.04185	0.04185	1.96905	1	1	RCA	449472	1.11315e+06	7.99936e-07
86	PLB1b_1	0.06035	0.06035	1.3	1	0	0	0	0	0
87	PLB1b_2	0.05715	0.05715	2.8	1	0	0	0	0	0
88	PLB1b_3	0.05395	0.05395	3.94741	1	1	RCA	239668	567725	1.54819e-06
89	PLB2_1	0.143	0.143	1.6	1	0	0	0	0	0
90	PLB2_2	0.092825	0.092825	1.9	1	0	0	0	0	0
91	PLB2_3	0.04265	0.04265	1.9196	1	1	RCA	429275	1.05828e+06	8.40303e-07
92	SAN_1	0.0721	0.0721	2.2	1	0	0	0	0	0
93	SAN_2	0.05505	0.05505	2.1	1	0	0	0	0	0
94	SAN_3	0.038	0.038	1.7603	1	2	RCA	566958	1.44133e+06	6.22422e-07
95	AM_1	0.12835	0.12835	2.5	1	0	0	0	0	0
96	AM_2	0.083475	0.083475	2.9	1	0	0	0	0	0
97	AM_3	0.0386	0.0386	2.48623	1	2	RCA	546111	1.38202e+06	6.48297e-07
98	LAD2_1p	0.04	0.04	0.5	1	3	LAD	501344	151578	1.91447e-06
99	LAD2_2p	0.04	0.04	0.5	1	3	LAD	501344	151578	1.91447e-06
100	LAD2_3p	0.04	0.04	0.5	1	3	LAD	501344	151578	1.91447e-06
101	LAD3_1p	0.04	0.04	0.5	1	3	LAD	501344	151578	1.91447e-06
102	LAD3_2p	0.04	0.04	0.5	1	3	LAD	501344	151578	1.91447e-06
103	LAD3_3p	0.04	0.04	0.5	1	3	LAD	501344	151578	1.91447e-06
104	LAD3_4p	0.04	0.04	0.5	1	3	LAD	501344	151578	1.91447e-06
105	LAD3_5p	0.04	0.04	0.5	1	3	LAD	501344	151578	1.91447e-06
106	S1_1p	0.04	0.04	0.5	1	3	LAD	501344	151578	1.91447e-06
107	S2_1p	0.04	0.04	0.5	1	3	LAD	501344	151578	1.91447e-06
108	D1a_1p	0.04	0.04	0.5	1	1	LAD	501344	151578	1.91447e-06
109	D1a_2p	0.04	0.04	0.5	1	1	LAD	501344	151578	1.91447e-06
110	D1a_3p	0.04	0.04	0.5	1	1	LAD	501344	151578	1.91447e-06
111	D1b_1p	0.04	0.04	0.5	1	1	LAD	501344	151578	1.91447e-06
112	D1b_2p	0.04	0.04	0.5	1	1	LAD	501344	151578	1.91447e-06
113	D1c_1p	0.04	0.04	0.5	1	1	LAD	501344	151578	1.91447e-06
114	D1c_2p	0.04	0.04	0.5	1	1	LAD	501344	151578	1.91447e-06
115	OM1_1p	0.06	0.06	0.5	1	1	CIRC	182680	96290.4	4.48077e-06
116	OM1_2p	0.06	0.06	0.5	1	1	CIRC	182680	96290.4	4.48077e-06
117	OM1_3p	0.06	0.06	0.5	1	1	CIRC	182680	96290.4	4.48077e-06
118	OM2_1p	0.06	0.06	0.5	1	1	CIRC	182680	96290.4	4.48077e-06
119	OM2_2p	0.06	0.06	0.5	1	1	CIRC	182680	96290.4	4.48077e-06
120	OM2_3p	0.06	0.06	0.5	1	1	CIRC	182680	96290.4	4.48077e-06
121	OM2_4p	0.06	0.06	0.5	1	1	CIRC	182680	96290.4	4.48077e-06
122	OM2_5p	0.06	0.06	0.5	1	1	CIRC	182680	96290.4	4.48077e-06
123	OM2_6p	0.06	0.06	0.5	1	1	CIRC	182680	96290.4	4.48077e-06
124	OM2_7p	0.06	0.06	0.5	1	1	CIRC	182680	96290.4	4.48077e-06
125	RCA_1p	0.04	0.04	0.5	1	2	RCA	501344	1.2562e+06	7.11218e-07
126	RCA1_1p	0.04	0.04	0.5	1	2	RCA	501344	1.2562e+06	7.11218e-07
127	RCA1_2p	0.04	0.04	0.5	1	2	RCA	501344	1.2562e+06	7.11218e-07
128	RCA2_1p	0.04	0.04	0.5	1	2	RCA	501344	1.2562e+06	7.11218e-07
129	RCA2_2p	0.04	0.04	0.5	1	2	RCA	501344	1.2562e+06	7.11218e-07
130	PDA_1p	0.04	0.04	0.5	1	3	RCA	501344	1.2562e+06	7.11218e-07
131	PDA_2p	0.04	0.04	0.5	1	3	RCA	501344	1.2562e+06	7.11218e-07
132	PDA_3p	0.04	0.04	0.5	1	3	RCA	501344	1.2562e+06	7.11218e-07
133	PDA_4p	0.04	0.04	0.5	1	3	RCA	501344	1.2562e+06	7.11218e-07
134	PDA_5p	0.04	0.04	0.5	1	3	RCA	501344	1.2562e+06	7.11218e-07
135	PDA_6p	0.04	0.04	0.5	1	3	RCA	501344	1.2562e+06	7.11218e-07
136	PLB_1p	0.04	0.04	0.5	1	1	RCA	501344	1.2562e+06	7.11218e-07
137	PLB1_1p	0.04	0.04	0.5	1	1	RCA	501344	1.2562e+06	7.11218e-07
138	PLB1a_1p	0.04	0.04	0.5	1	1	RCA	501344	1.2562e+06	7.11218e-07
139	PLB1b_1p	0.04	0.04	0.5	1	1	RCA	501344	1.2562e+06	7.11218e-07
140	PLB1b_2p	0.04	0.04	0.5	1	1	RCA	501344	1.2562e+06	7.11218e-07
141	PLB2_1p	0.04	0.04	0.5	1	1	RCA	501344	1.2562e+06	7.11218e-07
142	PLB2_2p	0.04	0.04	0.5	1	1	RCA	501344	1.2562e+06	7.11218e-07
143	SAN_1p	0.04	0.04	0.5	1	2	RCA	501344	1.2562e+06	7.11218e-07
144	SAN_2p	0.04	0.04	0.5	1	2	RCA	501344	1.2562e+06	7.11218e-07
145	AM_1p	0.04	0.04	0.5	1	2	RCA	501344	1.2562e+06	7.11218e-07
146	AM_2p	0.04	0.04	0.5	1	2	RCA	501344	1.2562e+06	7.11218e-07

## Sheet: SEPARATE GRAFTING
No.	vesselname	Ru	Rd	L	vesseltype	squeezetype	territory	R1	R2	Ct	grafttarget	Vessel Network Relations (.cfg)
1	AO1	1.47	1.47	0.5	2	0	0	0	0	0		stenosisname = sLAD_1, sOM2_2, sRCA2_1
2	AO2	1.47	1.47	0.5	2	0	0	0	0	0		Ls = 1.6, 1.2, 1.5
3	AA1	1.47	1.47	1	2	0	0	0	0	0		%stenosis = 90, 99, 90
4	RA_PDA_3	0.1676	0.1676	19.1611	1	0	0	0	0	0	PDA
5	AA2	1.47	1.47	2	2	0	0	0	0	0		stenoses =
6	INN	0.62	0.62	3	1	0	0	0	0	0		(LAD_1_psten: LAD_1_dsten),
7	ARCH1	1.12	1.12	2	2	0	0	0	0	0		(OM2_2_psten: OM2_2_dsten),
8	RCC	0.4	0.4	3	1	4	SYSTEMIC	1560	11251.5	9.75751e-05		(RCA2_1_psten: RCA2_1_dsten),
9	RSCA1	0.48	0.48	3	1	0	0	0	0	0
10	RVA	0.2	0.2	13.5	1	4	SYSTEMIC	6970	130121	9.1224e-06		graftings =
11	RSCA2	0.47	0.47	0.75	1	0	0	0	0	0		(LIMA_LAD2_4, LAD2_4_pgraf: LAD2_4_dgraf),
12	RIMA_OM2_4	0.13925	0.13925	23.743	1	0	0	0	0	0	OM	(RIMA_OM2_4, OM2_4_pgraf: OM2_4_dgraf),
13	RSCA3	0.45	0.45	2.5	1	4	SYSTEMIC	1230	30543.1	3.9261e-05		(RA_PDA_3, PDA_3_pgraf: PDA_3_dgraf)
14	LCC	0.37	0.37	3	1	4	SYSTEMIC	1820	26109.8	4.4746e-05
15	ARCH2	1.07	1.07	3.9	2	0	0	0	0	0		trifurcations =
16	DA	0.999	0.999	5.2	2	4	SYSTEMIC	155.733	2091.1	0.000556339
17	LSCA1	0.423	0.423	3	1	0	0	0	0	0		bifurcations =
18	LVA	0.2	0.2	13.5	1	4	SYSTEMIC	6970	130020	9.1224e-06		(AO1: AO2, LMCA),
19	LSCA2	0.407	0.407	0.75	1	0	0	0	0	0		(AO2: AA1, RCA_1),
20	LIMA_LAD2_4	0.13475	0.13475	19.2	1	0	0	0	0	0	LAD	(AA1: AA2, RA_PDA_3)
21	LSCA3	0.38	0.38	2.5	1	4	SYSTEMIC	1727.26	43680.9	2.75404e-05		(AA2: ARCH1, INN),
22	LMCA	0.2906	0.2906	0.669682	1	0	0	0	0	0		(INN: RCC, RSCA1),
23	LAD_1_psten	0.267105	0.267105	0.35	1	0	0	0	0	0		(ARCH1: LCC, ARCH2),
24	LAD_1_dsten	0.267105	0.267105	0.348411	1	0	0	0	0	0		(RSCA1: RVA, RSCA2),
25	LAD1	0.20445	0.20445	0.918935	1	0	0	0	0	0		(RSCA2: RIMA_LAD2_4, RSCA3),
26	LAD2_1	0.202807	0.202807	1.5	1	0	0	0	0	0		(ARCH2: LSCA1, DA),
27	LAD2_2	0.163538	0.163538	1.2	1	0	0	0	0	0		(LSCA1: LVA, LSCA2),
28	LAD2_3	0.124269	0.124269	1.1	1	0	0	0	0	0		(LSCA2: LIMA_OM2_4, LSCA3),
29	LAD2_4_pgraf	0.085	0.085	0.350562	1	0	0	0	0	0		(LMCA: LAD_1_psten, CIRC),
30	LAD2_4_dgraf	0.085	0.085	0.350562	1	0	0	0	0	0		(LAD_1_dsten: LAD1, S1_1),
31	LAD3_1	0.085	0.085	3	1	0	0	0	0	0		(LAD1: LAD2_1, DIAG),
32	LAD3_2	0.0797	0.0797	4.36	1	0	0	0	0	0		(LAD2_1: LAD2_2, LAD2_1p),
33	LAD3_3	0.0744	0.0744	3.2	1	0	0	0	0	0		(LAD2_2: LAD2_3, LAD2_2p),
34	LAD3_4	0.0691	0.0691	3.1	1	0	0	0	0	0		(LAD2_3: LAD2_4_pgraf, LAD2_3p),
35	LAD3_5	0.0638	0.0638	2.7	1	0	0	0	0	0		(LAD2_4_dgraf: LAD3_1, S2_1),
36	LAD3_6	0.0585	0.0585	2.89967	1	1	LAD	194977	48026.1	5.13857e-06		(LAD3_1: LAD3_2, LAD3_1p),
37	S1_1	0.04585	0.04585	4	1	0	0	0	0	0		(LAD3_2: LAD3_3, LAD3_2p),
38	S1_2	0.0268	0.0268	3.16089	1	3	LAD	1.27974e+06	569818	6.7552e-07		(LAD3_3: LAD3_4, LAD3_3p),
39	S2_1	0.0651	0.0651	2	1	0	0	0	0	0		(LAD3_4: LAD3_5, LAD3_4p),
40	S2_2	0.03515	0.03515	2.84627	1	3	LAD	682274	231443	1.36836e-06		(LAD3_5: LAD3_6, LAD3_5p),
41	DIAG	0.14615	0.14615	0.943827	1	0	0	0	0	0		(S1_1: S1_2, S1_1p),
42	D1	0.14615	0.14615	0.611981	1	0	0	0	0	0		(S2_1: S2_2, S2_1p),
43	D1a_1	0.14935	0.14935	2.3	1	0	0	0	0	0		(DIAG: D1, D1c_1),
44	D1a_2	0.1129	0.1129	3.7	1	0	0	0	0	0		(D1: D1a_1, D1b_1),
45	D1a_3	0.07645	0.07645	2.9	1	0	0	0	0	0		(D1a_1: D1a_2, D1a_1p),
46	D1a_4	0.04	0.04	2.50922	1	1	LAD	501344	151578	1.91397e-06		(D1a_2: D1a_3, D1a_2p),
47	D1b_1	0.0801	0.0801	4.3	1	0	0	0	0	0		(D1a_3: D1a_4, D1a_3p),
48	D1b_2	0.06005	0.06005	3.7	1	0	0	0	0	0		(D1b_1: D1b_2, D1b_1p),
49	D1b_3	0.04	0.04	2.621	1	1	LAD	501000	151578	1.91397e-06		(D1b_2: D1b_3, D1b_2p),
50	D1c_1	0.0398	0.0398	4.6	1	0	0	0	0	0		(D1c_1: D1c_2, D1c_1p),
51	D1c_2	0.0263	0.0263	2.6	1	0	0	0	0	0		(D1c_2: D1c_3, D1c_2p),
52	D1c_3	0.0128	0.0128	2.25931	1	1	LAD	6.503e+06	6.129e+06	9.90185e-08		(CIRC: OM1_1, OM2_1),
53	CIRC	0.09495	0.09495	2.64399	1	0	0	0	0	0		(OM1_1: OM1_2, OM1_1p),
54	OM1_1	0.0703	0.0703	2.9	1	0	0	0	0	0		(OM1_2: OM1_3, OM1_2p),
55	OM1_2	0.0599667	0.0599667	2.2	1	0	0	0	0	0		(OM1_3: OM1_4, OM1_3p),
56	OM1_3	0.0496333	0.0496333	2.1	1	0	0	0	0	0		(OM2_1: OM2_2_psten, OM2_1p),
57	OM1_4	0.0393	0.0393	0.722513	1	1	CIRC	523000	315087	1.49249e-06		(OM2_2_dsten: OM2_3, OM2_2p),
58	OM2_1	0.09825	0.09825	2.2	1	0	0	0	0	0		(OM2_3: OM2_4_pgraf, OM2_3p),
59	OM2_2_psten	0.0906643	0.0906643	0.35	1	0	0	0	0	0		(OM2_4_dgraf: OM2_5, OM2_4p),
60	OM2_2_dsten	0.0906643	0.0906643	0.35	1	0	0	0	0	0		(OM2_5: OM2_6, OM2_5p),
61	OM2_3	0.0830786	0.0830786	3.2	1	0	0	0	0	0		(OM2_6: OM2_7, OM2_6p),
62	OM2_4_pgraf	0.0754929	0.0754929	0.26068	1	0	0	0	0	0		(OM2_7: OM2_8, OM2_7p),
63	OM2_4_dgraf	0.0754929	0.0754929	2.33932	1	0	0	0	0	0		(RCA_1: RCA_2, RCA_1p),
64	OM2_5	0.0679071	0.0679071	2.3	1	0	0	0	0	0		(RCA_2: RCA1_1, SAN_1),
65	OM2_6	0.0603214	0.0603214	2.9	1	0	0	0	0	0		(RCA1_1: RCA1_2, RCA1_1p),
66	OM2_7	0.0527357	0.0527357	1.8	1	0	0	0	0	0		(RCA1_2: RCA1_3, RCA1_2p),
67	OM2_8	0.04515	0.04515	3.00079	1	1	CIRC	374000	210798	2.13915e-06		(RCA1_3: RCA2_1_psten, AM_1),
68	RCA_1	0.2331	0.2331	0.35	1	0	0	0	0	0		(RCA2_1_dsten: RCA2_2, RCA2_1p),
69	RCA_2	0.207855	0.207855	0.541535	1	0	0	0	0	0		(RCA2_2: RCA2_3, RCA2_2p),
70	RCA1_1	0.207526	0.207526	1.8	1	0	0	0	0	0		(RCA2_3: PDA_1, PLB_1),
71	RCA1_2	0.209738	0.209738	1.8	1	0	0	0	0	0		(PDA_1: PDA_2, PDA_1p),
72	RCA1_3	0.21195	0.21195	2.17717	1	0	0	0	0	0		(PDA_2: PDA_3_pgraf, PDA_2p),
73	RCA2_1_psten	0.1349	0.1349	1.7	1	0	0	0	0	0		(PDA_3_dgraf: PDA_4, PDA_3p),
74	RCA2_1_dsten	0.1349	0.1349	0.4	1	0	0	0	0	0		(PDA_4: PDA_5, PDA_4p),
75	RCA2_2	0.14845	0.14845	3.9	1	0	0	0	0	0		(PDA_5: PDA_6, PDA_5p),
76	RCA2_3	0.162	0.162	3.46744	1	0	0	0	0	0		(PDA_6: PDA_7, PDA_6p),
77	PDA_1	0.16965	0.16965	1.5	1	0	0	0	0	0		(PLB_1: PLB_2, PLB_1p),
78	PDA_2	0.149275	0.149275	1.2	1	0	0	0	0	0		(PLB_2: PLB1_1, PLB2_1),
79	PDA_3_pgraf	0.1289	0.1289	1.17483	1	0	0	0	0	0		(PLB1_1: PLB1_2, PLB1_1p),
80	PDA_3_dgraf	0.1289	0.1289	2.72517	1	0	0	0	0	0		(PLB1_2: PLB1a_1, PLB1b_1),
81	PDA_4	0.108525	0.108525	1.9	1	0	0	0	0	0		(PLB1a_1: PLB1a_2, PLB1a_1p),
82	PDA_5	0.08815	0.08815	1.4	1	0	0	0	0	0		(PLB1b_1: PLB1b_2, PLB1b_1p),
83	PDA_6	0.067775	0.067775	1.5	1	0	0	0	0	0		(PLB1b_2: PLB1b_3, PLB1b_2p),
84	PDA_7	0.0474	0.0474	1.27178	1	1	RCA	331000	799092	1.10566e-06		(PLB2_1: PLB2_2, PLB2_1p),
85	PLB_1	0.1145	0.1145	1.1	1	0	0	0	0	0		(PLB2_2: PLB2_3, PLB2_2p),
86	PLB_2	0.1581	0.1581	1.35941	1	0	0	0	0	0		(SAN_1: SAN_2, SAN_1p),
87	PLB1_1	0.1025	0.1025	1.8	1	0	0	0	0	0		(SAN_2: SAN_3, SAN_2p),
88	PLB1_2	0.0442	0.0442	1.89425	1	0	0	0	0	0		(AM_1: AM_2, AM_1p),
89	PLB1a_1	0.0701	0.0701	2.8	1	0	0	0	0	0		(AM_2: AM_3, AM_2p),
90	PLB1a_2	0.04185	0.04185	1.96905	1	1	RCA	449000	1.11315e+06	7.99654e-07
91	PLB1b_1	0.06035	0.06035	1.3	1	0	0	0	0	0
92	PLB1b_2	0.05715	0.05715	2.8	1	0	0	0	0	0
93	PLB1b_3	0.05395	0.05395	3.94741	1	1	RCA	239668	567725	1.54734e-06
94	PLB2_1	0.143	0.143	1.6	1	0	0	0	0	0
95	PLB2_2	0.092825	0.092825	1.9	1	0	0	0	0	0
96	PLB2_3	0.04265	0.04265	1.9196	1	1	RCA	429275	1.05828e+06	8.40069e-07
97	SAN_1	0.0721	0.0721	2.2	1	0	0	0	0	0
98	SAN_2	0.05505	0.05505	2.1	1	0	0	0	0	0
99	SAN_3	0.038	0.038	1.7603	1	2	RCA	567000	1.44133e+06	6.23557e-07
100	AM_1	0.12835	0.12835	2.5	1	0	0	0	0	0
101	AM_2	0.083475	0.083475	2.9	1	0	0	0	0	0
102	AM_3	0.0386	0.0386	2.48623	1	2	RCA	546000	1.38202e+06	6.49538e-07
103	LAD2_1p	0.04	0.04	0.5	1	3	LAD	501000	151578	1.91397e-06
104	LAD2_2p	0.04	0.04	0.5	1	3	LAD	501000	151578	1.91397e-06
105	LAD2_3p	0.04	0.04	0.5	1	3	LAD	501000	151578	1.91397e-06
106	LAD3_1p	0.04	0.04	0.5	1	3	LAD	501000	151578	1.91397e-06
107	LAD3_2p	0.04	0.04	0.5	1	3	LAD	501000	151578	1.91397e-06
108	LAD3_3p	0.04	0.04	0.5	1	3	LAD	501344	151578	1.91397e-06
109	LAD3_4p	0.04	0.04	0.5	1	3	LAD	501344	151578	1.91397e-06
110	LAD3_5p	0.04	0.04	0.5	1	3	LAD	501000	151578	1.91397e-06
111	S1_1p	0.04	0.04	0.5	1	3	LAD	501000	151578	1.91397e-06
112	S2_1p	0.04	0.04	0.5	1	3	LAD	501000	151578	1.91397e-06
113	D1a_1p	0.04	0.04	0.5	1	1	LAD	501344	151578	1.91397e-06
114	D1a_2p	0.04	0.04	0.5	1	1	LAD	501344	151578	1.91397e-06
115	D1a_3p	0.04	0.04	0.5	1	1	LAD	501344	151578	1.91397e-06
116	D1b_1p	0.04	0.04	0.5	1	1	LAD	501344	151578	1.91397e-06
117	D1b_2p	0.04	0.04	0.5	1	1	LAD	501344	151578	1.91397e-06
118	D1c_1p	0.04	0.04	0.5	1	1	LAD	501344	151578	1.91397e-06
119	D1c_2p	0.04	0.04	0.5	1	1	LAD	501344	151578	1.91397e-06
120	OM1_1p	0.06	0.06	0.5	1	1	CIRC	182680	96290.4	4.4746e-06
121	OM1_2p	0.06	0.06	0.5	1	1	CIRC	183000	96290.4	4.4746e-06
122	OM1_3p	0.06	0.06	0.5	1	1	CIRC	183000	96290.4	4.4746e-06
123	OM2_1p	0.06	0.06	0.5	1	1	CIRC	182680	96290.4	4.4746e-06
124	OM2_2p	0.06	0.06	0.5	1	1	CIRC	182680	96290.4	4.4746e-06
125	OM2_3p	0.06	0.06	0.5	1	1	CIRC	182680	96290.4	4.4746e-06
126	OM2_4p	0.06	0.06	0.5	1	1	CIRC	182680	96290.4	4.4746e-06
127	OM2_5p	0.06	0.06	0.5	1	1	CIRC	183000	96290.4	4.4746e-06
128	OM2_6p	0.06	0.06	0.5	1	1	CIRC	183000	96290.4	4.4746e-06
129	OM2_7p	0.06	0.06	0.5	1	1	CIRC	183000	96290.4	4.4746e-06
130	RCA_1p	0.04	0.04	0.5	1	2	RCA	501000	1.2562e+06	7.10162e-07
131	RCA1_1p	0.04	0.04	0.5	1	2	RCA	501000	1.2562e+06	7.10162e-07
132	RCA1_2p	0.04	0.04	0.5	1	2	RCA	501344	1.2562e+06	7.10162e-07
133	RCA2_1p	0.04	0.04	0.5	1	2	RCA	501000	1.2562e+06	7.10162e-07
134	RCA2_2p	0.04	0.04	0.5	1	2	RCA	501000	1.2562e+06	7.10162e-07
135	PDA_1p	0.04	0.04	0.5	1	3	RCA	501000	1.2562e+06	7.10162e-07
136	PDA_2p	0.04	0.04	0.5	1	3	RCA	501000	1.2562e+06	7.10162e-07
137	PDA_3p	0.04	0.04	0.5	1	3	RCA	501344	1.2562e+06	7.10162e-07
138	PDA_4p	0.04	0.04	0.5	1	3	RCA	501000	1.2562e+06	7.10162e-07
139	PDA_5p	0.04	0.04	0.5	1	3	RCA	501000	1.2562e+06	7.10162e-07
140	PDA_6p	0.04	0.04	0.5	1	3	RCA	501344	1.2562e+06	7.10162e-07
141	PLB_1p	0.04	0.04	0.5	1	1	RCA	501000	1.2562e+06	7.10162e-07
142	PLB1_1p	0.04	0.04	0.5	1	1	RCA	501000	1.2562e+06	7.10162e-07
143	PLB1a_1p	0.04	0.04	0.5	1	1	RCA	501344	1.2562e+06	7.10162e-07
144	PLB1b_1p	0.04	0.04	0.5	1	1	RCA	501344	1.2562e+06	7.10162e-07
145	PLB1b_2p	0.04	0.04	0.5	1	1	RCA	501344	1.2562e+06	7.10162e-07
146	PLB2_1p	0.04	0.04	0.5	1	1	RCA	501344	1.2562e+06	7.10162e-07
147	PLB2_2p	0.04	0.04	0.5	1	1	RCA	501344	1.2562e+06	7.10162e-07
148	SAN_1p	0.04	0.04	0.5	1	2	RCA	501344	1.2562e+06	7.10162e-07
149	SAN_2p	0.04	0.04	0.5	1	2	RCA	501344	1.2562e+06	7.10162e-07
150	AM_1p	0.04	0.04	0.5	1	2	RCA	501344	1.2562e+06	7.10162e-07
151	AM_2p	0.04	0.04	0.5	1	2	RCA	501344	1.2562e+06	7.10162e-07

## Sheet: COMPOSITE GRAFTING
No.	vesselname	Ru	Rd	L	vesseltype	squeezetype	territory	R1	R2	Ct	grafttarget	Vessel Network Relations (.cfg)
1	AO1	1.47	1.47	0.5	2	0	0	0	0	0		stenosisname = sLAD_1, sOM2_2, sRCA2_1
2	AO2	1.47	1.47	0.5	2	0	0	0	0	0		Ls = 1.6, 1.2, 1.5
3	AA	1.47	1.47	3	2	0	0	0	0	0		%stenosis = 90, 99, 90
4	INN	0.62	0.62	3	1	0	0	0	0	0
5	ARCH1	1.12	1.12	2	2	0	0	0	0	0		stenoses =
6	RCC	0.4	0.4	3	1	4	SYSTEMIC	1557.6	11251.5	9.75751e-05		(LAD_1_psten: LAD_1_dsten),
7	RSCA1	0.48	0.48	3	1	0	0	0	0	0		(OM2_2_psten: OM2_2_dsten),
8	RVA	0.2	0.2	13.5	1	4	SYSTEMIC	6970	130121	9.1224e-06		(RCA2_1_psten: RCA2_1_dsten),
9	RSCA2	0.47	0.47	0.75	1	4	SYSTEMIC	1126.93	19741.9	5.97575e-05
10	LCC	0.37	0.37	3	1	4	SYSTEMIC	1820	26109.8	4.4746e-05		graftings =
11	ARCH2	1.07	1.07	3.9	2	0	0	0	0	0		(LIMA_Y: LIMA_LAD2_4, RIMA_OM2_4)
12	DA	0.999	0.999	5.2	2	4	SYSTEMIC	155.733	2091.1	0.000556339		(LIMA_LAD2_4, LAD2_4_pgraf: LAD2_4_dgraf),
13	LSCA1	0.423	0.423	3	1	0	0	0	0	0		(RIMA_OM2_4, OM2_4_pgraf: RIMA_PDA_3, OM2_4_dgraf)
14	LVA	0.2	0.2	13.5	1	4	SYSTEMIC	6970	130020	9.1224e-06		(RIMA_PDA_3, PDA_3_pgraf: PDA_3_dgraf)
15	LSCA2	0.407	0.407	0.75	1	0	0	0	0	0
16	LIMA_Y	0.13475	0.13475	8	1	0	0	0	0	0		trifurcations =
17	RIMA_OM2_4	0.13925	0.13925	9.132	1	0	0	0	0	0	OM
18	RIMA_PDA_3	0.13925	0.13925	14.611	1	0	0	0	0	0	PDA	bifurcations =
19	LIMA_LAD2_4	0.13475	0.13475	8.291	1	0	0	0	0	0	LAD	(AO1: AO2, LMCA),
20	LSCA3	0.38	0.38	2.5	1	4	SYSTEMIC	1727.26	43680.9	2.75404e-05		(AO2: AA, RCA_1),
21	LMCA	0.2906	0.2906	0.669682	1	0	0	0	0	0		(AA: ARCH1, INN),
22	LAD_1_psten	0.267105	0.267105	0.35	1	0	0	0	0	0		(INN: RCC, RSCA1),
23	LAD_1_dsten	0.267105	0.267105	0.348411	1	0	0	0	0	0		(ARCH1: LCC, ARCH2),
24	LAD1	0.20445	0.20445	0.918935	1	0	0	0	0	0		(RSCA1: RVA, RSCA2),
25	LAD2_1	0.202807	0.202807	1.5	1	0	0	0	0	0		(ARCH2: LSCA1, DA),
26	LAD2_2	0.163538	0.163538	1.2	1	0	0	0	0	0		(LSCA1: LVA, LSCA2),
27	LAD2_3	0.124269	0.124269	1.1	1	0	0	0	0	0		(LSCA2: LIMA_Y, LSCA3),
28	LAD2_4_pgraf	0.085	0.085	0.350562	1	0	0	0	0	0		(LMCA: LAD_1_psten, CIRC),
29	LAD2_4_dgraf	0.085	0.085	0.350562	1	0	0	0	0	0		(LAD_1_dsten: LAD1, S1_1),
30	LAD3_1	0.085	0.085	3	1	0	0	0	0	0		(LAD1: LAD2_1, DIAG),
31	LAD3_2	0.0797	0.0797	4.36	1	0	0	0	0	0		(LAD2_1: LAD2_2, LAD2_1p),
32	LAD3_3	0.0744	0.0744	3.2	1	0	0	0	0	0		(LAD2_2: LAD2_3, LAD2_2p),
33	LAD3_4	0.0691	0.0691	3.1	1	0	0	0	0	0		(LAD2_3: LAD2_4_pgraf, LAD2_3p),
34	LAD3_5	0.0638	0.0638	2.7	1	0	0	0	0	0		(LAD2_4_dgraf: LAD3_1, S2_1),
35	LAD3_6	0.0585	0.0585	2.89967	1	1	LAD	194977	48026.1	5.14e-06		(LAD3_1: LAD3_2, LAD3_1p),
36	S1_1	0.04585	0.04585	4	1	0	0	0	0	0		(LAD3_2: LAD3_3, LAD3_2p),
37	S1_2	0.0268	0.0268	3.16089	1	3	LAD	1.27974e+06	569818	6.76e-07		(LAD3_3: LAD3_4, LAD3_3p),
38	S2_1	0.0651	0.0651	2	1	0	0	0	0	0		(LAD3_4: LAD3_5, LAD3_4p),
39	S2_2	0.03515	0.03515	2.84627	1	3	LAD	682274	231443	1.37e-06		(LAD3_5: LAD3_6, LAD3_5p),
40	DIAG	0.14615	0.14615	0.943827	1	0	0	0	0	0		(S1_1: S1_2, S1_1p),
41	D1	0.14615	0.14615	0.611981	1	0	0	0	0	0		(S2_1: S2_2, S2_1p),
42	D1a_1	0.14935	0.14935	2.3	1	0	0	0	0	0		(DIAG: D1, D1c_1),
43	D1a_2	0.1129	0.1129	3.7	1	0	0	0	0	0		(D1: D1a_1, D1b_1),
44	D1a_3	0.07645	0.07645	2.9	1	0	0	0	0	0		(D1a_1: D1a_2, D1a_1p),
45	D1a_4	0.04	0.04	2.50922	1	1	LAD	501344	151578	1.91e-06		(D1a_2: D1a_3, D1a_2p),
46	D1b_1	0.0801	0.0801	4.3	1	0	0	0	0	0		(D1a_3: D1a_4, D1a_3p),
47	D1b_2	0.06005	0.06005	3.7	1	0	0	0	0	0		(D1b_1: D1b_2, D1b_1p),
48	D1b_3	0.04	0.04	2.621	1	1	LAD	501000	151578	1.91e-06		(D1b_2: D1b_3, D1b_2p),
49	D1c_1	0.0398	0.0398	4.6	1	0	0	0	0	0		(D1c_1: D1c_2, D1c_1p),
50	D1c_2	0.0263	0.0263	2.6	1	0	0	0	0	0		(D1c_2: D1c_3, D1c_2p),
51	D1c_3	0.0128	0.0128	2.25931	1	1	LAD	6.503e+06	6.129e+06	9.9e-08		(CIRC: OM1_1, OM2_1),
52	CIRC	0.09495	0.09495	2.64399	1	0	0	0	0	0		(OM1_1: OM1_2, OM1_1p),
53	OM1_1	0.0703	0.0703	2.9	1	0	0	0	0	0		(OM1_2: OM1_3, OM1_2p),
54	OM1_2	0.0599667	0.0599667	2.2	1	0	0	0	0	0		(OM1_3: OM1_4, OM1_3p),
55	OM1_3	0.0496333	0.0496333	2.1	1	0	0	0	0	0		(OM2_1: OM2_2_psten, OM2_1p),
56	OM1_4	0.0393	0.0393	0.722513	1	1	CIRC	523000	315087	1.49e-06		(OM2_2_dsten: OM2_3, OM2_2p),
57	OM2_1	0.09825	0.09825	2.2	1	0	0	0	0	0		(OM2_3: OM2_4_pgraf, OM2_3p),
58	OM2_2_psten	0.0906643	0.0906643	0.35	1	0	0	0	0	0		(OM2_4_dgraf: OM2_5, OM2_4p),
59	OM2_2_dsten	0.0906643	0.0906643	0.35	1	0	0	0	0	0		(OM2_5: OM2_6, OM2_5p),
60	OM2_3	0.0830786	0.0830786	3.2	1	0	0	0	0	0		(OM2_6: OM2_7, OM2_6p),
61	OM2_4_pgraf	0.0754929	0.0754929	0.26068	1	0	0	0	0	0		(OM2_7: OM2_8, OM2_7p),
62	OM2_4_dgraf	0.0754929	0.0754929	2.33932	1	0	0	0	0	0		(RCA_1: RCA_2, RCA_1p),
63	OM2_5	0.0679071	0.0679071	2.3	1	0	0	0	0	0		(RCA_2: RCA1_1, SAN_1),
64	OM2_6	0.0603214	0.0603214	2.9	1	0	0	0	0	0		(RCA1_1: RCA1_2, RCA1_1p),
65	OM2_7	0.0527357	0.0527357	1.8	1	0	0	0	0	0		(RCA1_2: RCA1_3, RCA1_2p),
66	OM2_8	0.04515	0.04515	3.00079	1	1	CIRC	374000	210798	2.14e-06		(RCA1_3: RCA2_1_psten, AM_1),
67	RCA_1	0.2331	0.2331	0.35	1	0	0	0	0	0		(RCA2_1_dsten: RCA2_2, RCA2_1p),
68	RCA_2	0.207855	0.207855	0.541535	1	0	0	0	0	0		(RCA2_2: RCA2_3, RCA2_2p),
69	RCA1_1	0.207526	0.207526	1.8	1	0	0	0	0	0		(RCA2_3: PDA_1, PLB_1),
70	RCA1_2	0.209738	0.209738	1.8	1	0	0	0	0	0		(PDA_1: PDA_2, PDA_1p),
71	RCA1_3	0.21195	0.21195	2.17717	1	0	0	0	0	0		(PDA_2: PDA_3_pgraf, PDA_2p),
72	RCA2_1_psten	0.1349	0.1349	1.7	1	0	0	0	0	0		(PDA_3_dgraf: PDA_4, PDA_3p),
73	RCA2_1_dsten	0.1349	0.1349	0.4	1	0	0	0	0	0		(PDA_4: PDA_5, PDA_4p),
74	RCA2_2	0.14845	0.14845	3.9	1	0	0	0	0	0		(PDA_5: PDA_6, PDA_5p),
75	RCA2_3	0.162	0.162	3.46744	1	0	0	0	0	0		(PDA_6: PDA_7, PDA_6p),
76	PDA_1	0.16965	0.16965	1.5	1	0	0	0	0	0		(PLB_1: PLB_2, PLB_1p),
77	PDA_2	0.149275	0.149275	1.2	1	0	0	0	0	0		(PLB_2: PLB1_1, PLB2_1),
78	PDA_3_pgraf	0.1289	0.1289	1.17483	1	0	0	0	0	0		(PLB1_1: PLB1_2, PLB1_1p),
79	PDA_3_dgraf	0.1289	0.1289	2.72517	1	0	0	0	0	0		(PLB1_2: PLB1a_1, PLB1b_1),
80	PDA_4	0.108525	0.108525	1.9	1	0	0	0	0	0		(PLB1a_1: PLB1a_2, PLB1a_1p),
81	PDA_5	0.08815	0.08815	1.4	1	0	0	0	0	0		(PLB1b_1: PLB1b_2, PLB1b_1p),
82	PDA_6	0.067775	0.067775	1.5	1	0	0	0	0	0		(PLB1b_2: PLB1b_3, PLB1b_2p),
83	PDA_7	0.0474	0.0474	1.27178	1	1	RCA	331000	799092	1.11e-06		(PLB2_1: PLB2_2, PLB2_1p),
84	PLB_1	0.1145	0.1145	1.1	1	0	0	0	0	0		(PLB2_2: PLB2_3, PLB2_2p),
85	PLB_2	0.1581	0.1581	1.35941	1	0	0	0	0	0		(SAN_1: SAN_2, SAN_1p),
86	PLB1_1	0.1025	0.1025	1.8	1	0	0	0	0	0		(SAN_2: SAN_3, SAN_2p),
87	PLB1_2	0.0442	0.0442	1.89425	1	0	0	0	0	0		(AM_1: AM_2, AM_1p),
88	PLB1a_1	0.0701	0.0701	2.8	1	0	0	0	0	0		(AM_2: AM_3, AM_2p),
89	PLB1a_2	0.04185	0.04185	1.96905	1	1	RCA	449000	1.11315e+06	8e-07
90	PLB1b_1	0.06035	0.06035	1.3	1	0	0	0	0	0
91	PLB1b_2	0.05715	0.05715	2.8	1	0	0	0	0	0
92	PLB1b_3	0.05395	0.05395	3.94741	1	1	RCA	239668	567725	1.55e-06
93	PLB2_1	0.143	0.143	1.6	1	0	0	0	0	0
94	PLB2_2	0.092825	0.092825	1.9	1	0	0	0	0	0
95	PLB2_3	0.04265	0.04265	1.9196	1	1	RCA	429275	1.05828e+06	8.4e-07
96	SAN_1	0.0721	0.0721	2.2	1	0	0	0	0	0
97	SAN_2	0.05505	0.05505	2.1	1	0	0	0	0	0
98	SAN_3	0.038	0.038	1.7603	1	2	RCA	567000	1.44133e+06	6.24e-07
99	AM_1	0.12835	0.12835	2.5	1	0	0	0	0	0
100	AM_2	0.083475	0.083475	2.9	1	0	0	0	0	0
101	AM_3	0.0386	0.0386	2.48623	1	2	RCA	546000	1.38202e+06	6.5e-07
102	LAD2_1p	0.04	0.04	0.5	1	3	LAD	501000	151578	1.91e-06
103	LAD2_2p	0.04	0.04	0.5	1	3	LAD	501000	151578	1.91e-06
104	LAD2_3p	0.04	0.04	0.5	1	3	LAD	501000	151578	1.91e-06
105	LAD3_1p	0.04	0.04	0.5	1	3	LAD	501000	151578	1.91e-06
106	LAD3_2p	0.04	0.04	0.5	1	3	LAD	501000	151578	1.91e-06
107	LAD3_3p	0.04	0.04	0.5	1	3	LAD	501344	151578	1.91e-06
108	LAD3_4p	0.04	0.04	0.5	1	3	LAD	501344	151578	1.91e-06
109	LAD3_5p	0.04	0.04	0.5	1	3	LAD	501000	151578	1.91e-06
110	S1_1p	0.04	0.04	0.5	1	3	LAD	501000	151578	1.91e-06
111	S2_1p	0.04	0.04	0.5	1	3	LAD	501000	151578	1.91e-06
112	D1a_1p	0.04	0.04	0.5	1	1	LAD	501344	151578	1.91e-06
113	D1a_2p	0.04	0.04	0.5	1	1	LAD	501344	151578	1.91e-06
114	D1a_3p	0.04	0.04	0.5	1	1	LAD	501344	151578	1.91e-06
115	D1b_1p	0.04	0.04	0.5	1	1	LAD	501344	151578	1.91e-06
116	D1b_2p	0.04	0.04	0.5	1	1	LAD	501344	151578	1.91e-06
117	D1c_1p	0.04	0.04	0.5	1	1	LAD	501344	151578	1.91e-06
118	D1c_2p	0.04	0.04	0.5	1	1	LAD	501344	151578	1.91e-06
119	OM1_1p	0.06	0.06	0.5	1	1	CIRC	182680	96290.4	4.47e-06
120	OM1_2p	0.06	0.06	0.5	1	1	CIRC	183000	96290.4	4.47e-06
121	OM1_3p	0.06	0.06	0.5	1	1	CIRC	183000	96290.4	4.47e-06
122	OM2_1p	0.06	0.06	0.5	1	1	CIRC	182680	96290.4	4.47e-06
123	OM2_2p	0.06	0.06	0.5	1	1	CIRC	182680	96290.4	4.47e-06
124	OM2_3p	0.06	0.06	0.5	1	1	CIRC	182680	96290.4	4.47e-06
125	OM2_4p	0.06	0.06	0.5	1	1	CIRC	182680	96290.4	4.47e-06
126	OM2_5p	0.06	0.06	0.5	1	1	CIRC	183000	96290.4	4.47e-06
127	OM2_6p	0.06	0.06	0.5	1	1	CIRC	183000	96290.4	4.47e-06
128	OM2_7p	0.06	0.06	0.5	1	1	CIRC	183000	96290.4	4.47e-06
129	RCA_1p	0.04	0.04	0.5	1	2	RCA	501000	1.2562e+06	7.1e-07
130	RCA1_1p	0.04	0.04	0.5	1	2	RCA	501000	1.2562e+06	7.1e-07
131	RCA1_2p	0.04	0.04	0.5	1	2	RCA	501344	1.2562e+06	7.1e-07
132	RCA2_1p	0.04	0.04	0.5	1	2	RCA	501000	1.2562e+06	7.1e-07
133	RCA2_2p	0.04	0.04	0.5	1	2	RCA	501000	1.2562e+06	7.1e-07
134	PDA_1p	0.04	0.04	0.5	1	3	RCA	501000	1.2562e+06	7.1e-07
135	PDA_2p	0.04	0.04	0.5	1	3	RCA	501000	1.2562e+06	7.1e-07
136	PDA_3p	0.04	0.04	0.5	1	3	RCA	501344	1.2562e+06	7.1e-07
137	PDA_4p	0.04	0.04	0.5	1	3	RCA	501000	1.2562e+06	7.1e-07
138	PDA_5p	0.04	0.04	0.5	1	3	RCA	501000	1.2562e+06	7.1e-07
139	PDA_6p	0.04	0.04	0.5	1	3	RCA	501344	1.2562e+06	7.1e-07
140	PLB_1p	0.04	0.04	0.5	1	1	RCA	501000	1.2562e+06	7.1e-07
141	PLB1_1p	0.04	0.04	0.5	1	1	RCA	501000	1.2562e+06	7.1e-07
142	PLB1a_1p	0.04	0.04	0.5	1	1	RCA	501344	1.2562e+06	7.1e-07
143	PLB1b_1p	0.04	0.04	0.5	1	1	RCA	501344	1.2562e+06	7.1e-07
144	PLB1b_2p	0.04	0.04	0.5	1	1	RCA	501344	1.2562e+06	7.1e-07
145	PLB2_1p	0.04	0.04	0.5	1	1	RCA	501344	1.2562e+06	7.1e-07
146	PLB2_2p	0.04	0.04	0.5	1	1	RCA	501344	1.2562e+06	7.1e-07
147	SAN_1p	0.04	0.04	0.5	1	2	RCA	501344	1.2562e+06	7.1e-07
148	SAN_2p	0.04	0.04	0.5	1	2	RCA	501344	1.2562e+06	7.1e-07
149	AM_1p	0.04	0.04	0.5	1	2	RCA	501344	1.2562e+06	7.1e-07
150	AM_2p	0.04	0.04	0.5	1	2	RCA	501344	1.2562e+06	7.1e-07
151	AM_2p	0.04	0.04	0.5	1	2	RCA	501344	1.2562e+06	7.10162e-07
